# Supplementary material for: Tissue-Specific Distribution of Legacy and Emerging Organophosphorus Flame Retardants and Plasticizers in Frogs
Source: Toxics. 2021 May 31;9(6):124. doi: 10.3390/toxics9060124 (PMC8228168; doi:10.3390/toxics9060124)
Supplement: Supplementary file 1 [file toxics-09-00124-s001.zip]

Archive with 1 entries (1 files):
- toxics-1221616-SI.pdf
